# Supplementary material for: The proportion of cancer-related entries in PubMed has increased considerably; is cancer truly “The Emperor of All Maladies”?
Source: PLoS One. 2017 Mar 10;12(3):e0173671. doi: 10.1371/journal.pone.0173671 (PMC5345838; doi:10.1371/journal.pone.0173671)
Supplement: S1 File — This compressed file contains the Matlab code that was used to query PubMed and to generate the figures of the paper. (ZIP) [file pone.0173671.s001.zip]

Archive with 25 entries (22 files):
- CODE/
- CODE/.DS_Store
- __MACOSX/
- __MACOSX/CODE/
- __MACOSX/CODE/._.DS_Store
- CODE/ExtraKeywordAnalysis.m
- __MACOSX/CODE/._ExtraKeywordAnalysis.m
- CODE/Fig1_Terminology.m
- __MACOSX/CODE/._Fig1_Terminology.m
- CODE/Fig2_Terminolgy_3DBars.m
- __MACOSX/CODE/._Fig2_Terminolgy_3DBars.m
- CODE/Fig3_EntriesPerYear.m
- __MACOSX/CODE/._Fig3_EntriesPerYear.m
- CODE/Fig4_PerOrgan.m
- __MACOSX/CODE/._Fig4_PerOrgan.m
- CODE/Fig4_PerOrganDisplay.m
- __MACOSX/CODE/._Fig4_PerOrganDisplay.m
- CODE/Fig5_NIH_NCI.m
- __MACOSX/CODE/._Fig5_NIH_NCI.m
- CODE/Fig6a_DNA.m
- __MACOSX/CODE/._Fig6a_DNA.m
- CODE/Fig6b_CompMath.m
- __MACOSX/CODE/._Fig6b_CompMath.m
- CODE/Fig6c_DNA_COMP_Display.m
- __MACOSX/CODE/._Fig6c_DNA_COMP_Display.m
