# Supplementary material for: The proportion of cancer-related entries in PubMed has increased considerably; is cancer truly “The Emperor of All Maladies”?
Source: PLoS One. 2017 Mar 10;12(3):e0173671. doi: 10.1371/journal.pone.0173671 (PMC5345838; doi:10.1371/journal.pone.0173671)
Supplement: S1 File — This compressed file contains the Matlab code that was used to query PubMed and to generate the figures of the paper. (ZIP) [file pone.0173671.s001.zip › CODE/Fig2_Terminolgy_3DBars.m]

%% Text mining of PubMed for Cancer status
% Author: Constantino Carlos Reyes-Aldasoro
%
% Figures 2 Number of entries in PubMed for searches with pairs of keywords. For all
% cases, each column represents the result for the combination of the pair of keyword
% on the two axes. (a) Combinations with the operator OR. (a) Combinations with the
% operator AND. The diagonal corresponds to a single keyword and since the matrix is
% symmetric a single side is shown.
%
%--------------------------------------------------------------------------
%
% This m-file is part of a series of queries on PubMed to investigate the number of
% entries related to Cancer and other conditions. The manuscript has been submitted
% for publication in PLOS ONE
%--------------------------------------------------------------------------
%     These files are distributed as free software: you can redistribute it and/or modify
%     it under the terms of the GNU General Public License as published by
%     the Free Software Foundation, version 3 of the License.
%
%     These files are  distributed in the hope that it will be useful,
%     but WITHOUT ANY WARRANTY; without even the implied warranty of
%     MERCHANTABILITY or FITNESS FOR A PARTICULAR PURPOSE.  See the
%     GNU General Public License for more details.
%
% The author shall not be liable for any errors or responsibility for the accuracy,
% completeness, or usefulness of any information, or method in the content, or for
% any actions taken in reliance thereon.
%--------------------------------------------------------------------------
%%
% Find out the occurrence of different terms related to cancer:

allF                    = '%5BAll%20Fields%5D'; % all fields code
%allF2                    = '%5BMeSH%20Terms%5D'; % all fields code
basicURL                = 'https://www.ncbi.nlm.nih.gov/pubmed/?term=';
CancerKeyWords          = {'neoplasms','cancer','tumor','neoplasm','tumors','oncology',...
                           'metastasis','cancers',...
                           'tumour','tumours','neoplasia'};

%% Find out the occurence of the terms and combination of terms with 'OR'

for counterKW = 1:11
    disp(counterKW)
    for counterKW2 = counterKW:11        
        % This is the code to select cancer entries combined with year
        urlAddress                          = strcat(basicURL,strcat('%22',CancerKeyWords{counterKW},'%22',allF,'OR%22',CancerKeyWords{counterKW2},'%22',allF));
        PubMedURL                           = urlread(urlAddress);
        % Find the field "Count"
        locCount_init                       = strfind(PubMedURL,'count" content="');
        locCount_fin                        = strfind(PubMedURL(locCount_init+16:locCount_init+300),'"');
        % Determine the number of entries with the selected key words
        numEntriesPubMed                    = (PubMedURL(locCount_init+16:locCount_init+16+locCount_fin(1)-2));
        combinedEntries(counterKW,counterKW2) = str2double(numEntriesPubMed);
    end
end


%% Display the combination of keywords as a 3D Bar chart
figure
clf
bar3(combinedEntries(1:7,1:7)/1e6)
hAxis  = gca;
set(hAxis,'xticklabel',CancerKeyWords,'fontsize',14)
set(hAxis,'yticklabel',CancerKeyWords,'fontsize',14)
zlabel('          Millions of Entries in PubMed')
axis tight
hAxis.XTickLabelRotation = -45;
hAxis.YTickLabelRotation = 30;

%title('(b)','fontsize',18)
grid on
set(gcf,'Position',[    870   300   500   400]);


%% Find out the occurence of the terms and combination of terms with 'AND'

for counterKW = 1:11
    disp(counterKW)
    for counterKW2 = counterKW:11        
        % This is the code to select cancer entries combined with year
        urlAddress                          = strcat(basicURL,strcat('%22',CancerKeyWords{counterKW},'%22',allF,'AND%22',CancerKeyWords{counterKW2},'%22',allF));
        PubMedURL                           = urlread(urlAddress);
        % Find the field "Count"
        locCount_init                       = strfind(PubMedURL,'count" content="');
        locCount_fin                        = strfind(PubMedURL(locCount_init+16:locCount_init+300),'"');
        % Determine the number of entries with the selected key words
        numEntriesPubMed                    = (PubMedURL(locCount_init+16:locCount_init+16+locCount_fin(1)-2));
        combinedEntries2(counterKW,counterKW2) = str2double(numEntriesPubMed);
    end
end


%% Display the combination of keywords as a 3D Bar chart
figure
clf
bar3(combinedEntries2(1:7,1:7)/1e6)
hAxis  = gca;
set(hAxis,'xticklabel',CancerKeyWords,'fontsize',14)
set(hAxis,'yticklabel',CancerKeyWords,'fontsize',14)
zlabel('          Millions of Entries in PubMed')
axis tight

hAxis.XTickLabelRotation = 15;
hAxis.YTickLabelRotation = -55;

%title('(b)','fontsize',18)
grid on
set(gcf,'Position',[    870   300   500   400]);
set(gca,'view',[67.5 30])
%%


%% Find out the occurence of the terms and combination of terms with 'NOT'

for counterKW = 1:11
    disp(counterKW)
    for counterKW2 = 1:11        
        % This is the code to select cancer entries combined with year
        urlAddress                          = strcat(basicURL,strcat('%22',CancerKeyWords{counterKW},'%22',allF,'NOT%22',CancerKeyWords{counterKW2},'%22',allF));
        PubMedURL                           = urlread(urlAddress);
        % Find the field "Count"
        locCount_init                       = strfind(PubMedURL,'count" content="');
        locCount_fin                        = strfind(PubMedURL(locCount_init+16:locCount_init+300),'"');
        % Determine the number of entries with the selected key words
        numEntriesPubMed                    = (PubMedURL(locCount_init+16:locCount_init+16+locCount_fin(1)-2));
        combinedEntries3(counterKW,counterKW2) = str2double(numEntriesPubMed);
    end
end


%% Display the combination of keywords as a 3D Bar chart
figure
clf
bar3(combinedEntries3(1:11,1:11)/1e6)
hAxis  = gca;
set(hAxis,'xticklabel',CancerKeyWords,'fontsize',14)
set(hAxis,'yticklabel',CancerKeyWords,'fontsize',14)
zlabel('          Millions of Entries in PubMed')
axis tight

hAxis.XTickLabelRotation = -45;
hAxis.YTickLabelRotation = 30;

%title('(b)','fontsize',18)
grid on
set(gcf,'Position',[    870   300   500   400]);
